# Supplementary material for: Proteomic Analysis of Plants with Binding Immunoglobulin Protein Overexpression Reveals Mechanisms Related to Defense Against Moniliophthora perniciosa
Source: Plants (Basel). 2025 Feb 7;14(4):503. doi: 10.3390/plants14040503 (PMC11859623; doi:10.3390/plants14040503)
Supplement: Supplementary file 1 [file plants-14-00503-s001.zip]

Archive with 1 entries (1 files):
- plants-3427143-supplementary.pdf
